# Supplementary material for: Spatially selective manipulation of cells with single-beam acoustical tweezers
Source: Nat Commun. 2020 Aug 25;11:4244. doi: 10.1038/s41467-020-18000-y (PMC7447757; doi:10.1038/s41467-020-18000-y)
Supplement: Supplementary file 9 — Supplementary Software [file 41467_2020_18000_MOESM9_ESM.zip]

Archive with 16 entries (13 files):
- Codes/
- Codes/scat_coef_fluid.m
- __MACOSX/
- __MACOSX/Codes/
- __MACOSX/Codes/._scat_coef_fluid.m
- Codes/Fig 2F (Distribution of lateral forces).fig
- __MACOSX/Codes/._Fig 2F (Distribution of lateral forces).fig
- Codes/Fig 2F (Normalized lateral force).fig
- __MACOSX/Codes/._Fig 2F (Normalized lateral force).fig
- Codes/main.m
- __MACOSX/Codes/._main.m
- Codes/findelec.m
- __MACOSX/Codes/._findelec.m
- Codes/ReadMe.txt
- __MACOSX/Codes/._ReadMe.txt
- __MACOSX/._Codes
