# Supplementary material for: Spatially selective manipulation of cells with single-beam acoustical tweezers
Source: Nat Commun. 2020 Aug 25;11:4244. doi: 10.1038/s41467-020-18000-y (PMC7447757; doi:10.1038/s41467-020-18000-y)
Supplement: Supplementary file 9 — Supplementary Software [file 41467_2020_18000_MOESM9_ESM.zip › Codes/scat_coef_fluid.m]

%***************************************************************************
%this function is used to compute scattered coefficients for a fluid sphere
%***************************************************************************

function sn=scat_coef_fluid(n,x)

des_ratio=1.1;       % density ratio (cell/water)
Kappa = 4E-10;       % Compresibility of cell

den_w=1E03;             %the density of water
den_f=des_ratio*den_w;  %the density of CELL

%velocity ratio (liquid/water)
c_w  = 1500 ;        % Speed of transverse waves in water
c_cell = 1/sqrt(den_f*Kappa);% sound speed of the cell
vel_ratio=c_cell / c_w;

x_ratio=x/vel_ratio;
f_x=sqrt(pi/2/x);                  %coefficients to transfer cylindrical to spherical Bessel functions
f_xr=sqrt(pi/2/x_ratio);
%Bessel functions of x xS xL;             
jn_xr=f_xr*besselj(n+1/2,x_ratio); %Spherical Bessel function of the first kind
%The derivative of the Bessel Functions   rigid sphere needs
djn_x1=f_xr*(n*besselj(n-1+1/2,x_ratio)-(n+1)*besselj(n+1+1/2,x_ratio))/(2*n+1);
%compute the Hankle function and derivate
jn_x=f_x*besselj(n+1/2,x);         %Spherical Bessel function of the first kind
nn_x=f_x*bessely(n+1/2,x);         %Spherical Bessel function of the second kind
hn_x1=jn_x+i*nn_x;                 %Spherical Hankel function of the first kind
%The derivative of the Bessel Functions   rigid sphere needs
dhn_x1=f_x*(n*besselh(n-1+1/2,1,x)-(n+1)*besselh(n+1+1/2,1,x))/(2*n+1);

D=den_f*x*jn_xr*dhn_x1-den_w*x_ratio*djn_x1*hn_x1;
B=conj(D);
sn=-det(B)/det(D);

end
