# Supplementary material for: Spatially selective manipulation of cells with single-beam acoustical tweezers
Source: Nat Commun. 2020 Aug 25;11:4244. doi: 10.1038/s41467-020-18000-y (PMC7447757; doi:10.1038/s41467-020-18000-y)
Supplement: Supplementary file 9 — Supplementary Software [file 41467_2020_18000_MOESM9_ESM.zip › Codes/main.m]

%************************************************************************************
% This code is used to calculate the acoustic radiation force in 3D
% based on Sapozhnikov & Bailey's JASA paper in 2013 [doi.org/10.1121/1.4773924]
% Part I uses the angular spectrum method to compute the propagation of the acoustic field [by Michael Baudoin]
% Part II uses the formula by Spozhnikov & Bailey's to compute the three-dimensional radiation force [by Zhixiong Gong]
%%%%%%%%%%%%%%%%%%%%%%%%%%%%%%%%%%%%%%%%%%%%%%%%%%%%%%%%%%%%%%%%%%%%%%%%%%%
% Citation for this code:
% "Cell selective manipulation with single beam acoustical tweezers." 
% Michael Baudoin,Jean-Louis Thomas,Roudy Al Sahely,Jean-Claude Gerbedoen,
% Zhixiong Gong,Aude Sivery,Olivier Bou Matar,Nikolay Smagin,Peter Favreau,and Alexis Vlandas
% Nature Communications (2020)
%%%%%%%%%%%%%%%%%%%%%%%%%%%%%%%%%%%%%%%%%%%%%%%%%%%%%%%%%%%%%%%%%%%%%%%%%%%
% This code is written by Pr. Michael Baudoin and Dr. Zhixiong Gong, from the group
% Group website: http://films-lab.univ-lille1.fr/michael/ at IEMN laboratory
% The version of Matlab used to write this code is R2017b
% Last checked on May 11, 2020
%************************************************************************************

clc; clear all; 
close all ;

%==============================================================================
% Part I: Acoustic propagation based on the angular spectrum method
%==============================================================================

% Parameters used for the design of the tweezers
%------------------------------------------------
m = 1 ;       % Order of the vortex (exp(im theta - omega t)
cc = 1 ;      % cc = 0 if transducters have constant width and cc = 1 if the width of the transducer is evolving along the spiral
freq = 40e6 ; % Excitation frequency used to design the tweezers
nn = 10 ;     % Number of helix turn clockwise 

% Parameters of the discretization
%---------------------------------
discx = 1000 ; % Number of discretization points (x)
discy = 1000 ; % Number of discretization points (y) 

discth = 400 ; % Number of discretization points (for theta = 2 pi)
angth = 2 * pi / discth ;    % Angular discretization
layer = zeros(discy, discx); % Creates the grid

% Parameters of the propagating medium
%-------------------------------------
cglass = 3500 ;        % Originally thinked of speed of glass
lambda = cglass/freq ; % Wavelength of  waves in the glass
kl = 2*pi/lambda; % Wavenumber glass
rho_w= 1000;       % Density of water

% Parameters of the tweezers
%---------------------------
zfix = 1235e-6 ;    % Altitude (meters) used for the design of the electrodes (target altitude of the focal plane)
zfixbar = kl*zfix ; % Dimensionless altitude (meters) used for the design of the electrodes (targer altitude of the focal plane)
thetamax = zfixbar/m+2*pi*(nn) ; % Maximum angle of the electrodes
radmax = 1/kl * sqrt((m*(thetamax)+pi).^2 - zfixbar.^2);  % Maximum radius of the electrodes
phy_x = 4 * radmax ;    % Physical dimension (width in meters) of the source and target planes 
phy_y = 4 * radmax ;    % Physical dimension (height in meters) of the source and target planes
obj_size = size(layer); % Dimensions of layer
iniang = 2*pi*floor((zfixbar/m+pi)/(2*pi)) + 2  * pi ;

%=========================================================================
% Synthesis of the electrodes (for angular spectrum)
%=========================================================================

% Generate meshgrid 
x = linspace(-phy_x/2, phy_x/2, discx); 
y = linspace(-phy_y/2, phy_y/2, discy); 
dx = x(2)-x(1);
dy = y(2)-y(1);

% Generate meshmatrix
[xx,yy] = meshgrid(x,y) ;

% Transformation of the grid into polar coordinates 
[thetag,rhog] = cart2pol(xx,yy) ;
clear xx ; clear yy ;

% Clockwise electrodes polar coordinates
theta = [iniang:angth:iniang+2*pi*nn] ; % Theta corresponds to phi in the paper (Baudoin et al., Sci. Adv. 2019; 5: eaav1967)
rho  = 1/kl * sqrt((m*(theta)).^2 - zfixbar.^2) ;
rhop = 1/kl * sqrt((m*(theta-pi)).^2 - zfixbar.^2) ;

% Put 1 and -1 in the matrix 'layer' where the electrodes are located
[layer] = findelec(cc, rhog, thetag, theta, rho, rhop, layer, angth, lambda) ;

% Nomalized layer to make the maximum pressure at focus plane (p = v*rho*c = u*omega *rho*c)
% u: displacement;  rho: water density; c: water velocity; v: acosutic velocity;
% layer = layer * 1E6;
disp_ratio = 1; % Displacement ratio in experiment with respect to vibration magnitude of 1 nm
layer = layer * 55.648E3 * disp_ratio;

clear theta thetam rho rhop ;

%=========================================================================
% Angular spectrum code
%=========================================================================

Fs_x = discx/phy_x; 
Fs_y = discy/phy_y; 
dFx = 1 / phy_x;
dFy = 1 / phy_y;
Fx = (-Fs_x/2:dFx:(Fs_x/2 - dFx)); 
Fy = (-Fs_y/2:dFy:(Fs_y/2 - dFy));

freq = 43.5e6 ;  % Resonance frequency determined with the vibrometer used in experiments
cglass = 3200 ; % Real speed in slow glass
cglassb = 5300 ; % Real speed in the coverslip (borosilicate)
cwat = 1481 ;    % Sound speed in water

lambda = cglass/freq ; % Wavelength of acoustic waves in the glass
lambdab = cglassb/freq ; % Wavelength of acoustic waves in the coverslip
lambdaw = cwat/freq ;    % Wavelength in water

kl = 2*pi/lambda; % Wavenumber slow glass
kb = 2*pi/lambdab; % Wavenumber coverslip
kw = 2*pi/lambdaw; % Wavenumber water

z = [0:2e-5:1.1e-3] ; % Planes of calculation of the propagating field in slow glass
zb = [0:1e-6:150e-6]; % Planes of calculation of the propagating field in borosilicate coverslip
zw = [0:1e-6:40e-6] ; % Planes of calculation of the propagating field in water

lz  = length(z) ;
lzb = length(zb) ;
lzw = length(zw) ;

% alpha and beta (wavenumber components) 
alpha = lambda.*Fx; 
beta  = lambda.*Fy; 

alphab = lambdab.*Fx; 
betab  = lambdab.*Fy;

alphaw = lambdaw.*Fx; 
betaw  = lambdaw.*Fy;

clear Fx Fy ;

% gamma_cust is the propagator for each plane wave of the Fourrier space in
% the glass substrate
gamma_cust = zeros(length(beta), length(alpha));
for ii = 1:length(beta)
    for jj = 1:length(alpha)
        if (alpha(jj)^2 + beta(ii)^2) > 1
            gamma_cust(ii, jj) = 1i .* sqrt(alpha(jj)^2 + beta(ii)^2 -1); % Take into account evanescent waves 
        else
            gamma_cust(ii, jj) = sqrt(1 - alpha(jj)^2 - beta(ii)^2);
        end
    end
end 

% gamma_custb is the propagator for each plane wave of the Fourrier space
% in the borosilicate coverlisde
gamma_custb = zeros(length(betab), length(alphab));
for ii = 1:length(betab)
    for jj = 1:length(alphab)
        if (alphab(jj)^2 + betab(ii)^2) > 1
            gamma_custb(ii, jj) = 1i .* sqrt(alphab(jj)^2 + betab(ii)^2 -1); % Take into account evanescent waves 
        else
            gamma_custb(ii, jj) = sqrt(1 - alphab(jj)^2 - betab(ii)^2);
        end
    end
end 

% gamma_custw is the propagator for each plane wave of the Fourrier space in water
gamma_custw = zeros(length(betaw), length(alphaw));
for ii = 1:length(betaw)
    for jj = 1:length(alphaw)
        if (alphaw(jj)^2 + betaw(ii)^2) > 1
            gamma_custw(ii, jj) = 1i .* sqrt(alphaw(jj)^2 + betaw(ii)^2 -1); % Take into account evanescent waves 
        else
            gamma_custw(ii, jj) = sqrt(1 - alphaw(jj)^2 - betaw(ii)^2);
        end
    end
end 

clear alpha beta ;

% angular spectrum calculation (heart of the code)
for ii = 1 : lz
AS1 = fftshift(fft2(ifftshift(layer))).*exp(1i*kl.*gamma_cust.*z(ii)) ;
U1(:,:,ii) = fftshift(ifft2(ifftshift(AS1))) ;
I1(:,:,ii) = (U1(:,:,ii).*conj(U1(:,:,ii))); %Intensity
clear AS1 ; 
end

for jj = 1 : lzb
AS1 = fftshift(fft2(ifftshift(layer))).*exp(1i*kl.*gamma_cust.*z(end)).*exp(1i*kb.*gamma_custb.*zb(jj)) ;
U1(:,:,lz+jj) = fftshift(ifft2(ifftshift(AS1))) ;
I1(:,:,lz+jj) = (U1(:,:,lz+jj).*conj(U1(:,:,lz+jj))); %Intensity
clear AS1 ; 
end

for kk = 1 : lzw
AS1 = fftshift(fft2(ifftshift(layer))).*exp(1i*kl.*gamma_cust.*z(end)).*exp(1i*kb.*gamma_custb.*zb(end)).*exp(1i*kw.*gamma_custw.*zw(kk)) ;
U1(:,:,lz+lzb+kk) = fftshift(ifft2(ifftshift(AS1))) ;
I1(:,:,lz+lzb+kk) = (U1(:,:,lz+lzb+kk).*conj(U1(:,:,lz+lzb+kk))); %Intensity
clear AS1 ; 
end

% clear gamma_cust AS1 ;
% clear gamma_custb AS1 ;
% clear gamma_custw AS1 ;

%=========================================================================
% Plot of the results
%=========================================================================

figure(1); imshow(layer, []); title('circular aperture');
pcolor(x*1e3,y*1e3,layer);
shading interp ;
colormap hot ;
colorbar;

figure(2); 
pcolor(x*1e6,y*1e6,I1(:,:,lz+lzb)./max(max(I1(:,:,lz+lzb)))); 
shading interp ;
colormap hot ;
xlim([-140 140]); ylim([-140 140])
set(gca,'Fontsize',24) ; xlabel('x position ( \mum)','Fontsize',24) ; ylabel('y position ( \mum)','Fontsize',24) ;
colorbar;
drawnow ;

figure(3);
pcolor(-x*1e6,y*1e6,angle(U1(:,:,lz+lzb))); 
clear anglef ;
shading flat ;
colormap jet ;
xlim([-140 140]); ylim([-140 140])
set(gca,'Fontsize',24) ; xlabel('x position (\mum)','Fontsize',24) ; ylabel('y position (\mum)','Fontsize',24) ;
colorbar;
drawnow ;

figure(4) ;
I1P(:,:) = I1(:,floor(discy/2),:);
pcolor(x*1e3,[z,z(end)+zb,z(end)+zb(end)+zw]*1e3,I1P'./max(max(I1P))); 
shading interp ;
colormap hot ;
xlim([-2 2]); %ylim([-10- 10])
set(gca,'Fontsize',24) ; xlabel('x position (mm)','Fontsize',24) ; ylabel('z position (mm)','Fontsize',24) ;
colorbar;
drawnow ;

figure(5) ;
U1P(:,:) = abs(U1(:,floor(discy/2),:));
pcolor(x*1e3,[z,z(end)+zb,z(end)+zb(end)+zw]*1e3,U1P'./max(max(I1P))); 
shading interp ;
colormap hot ;
xlim([-2 2]); %ylim([-10- 10])
set(gca,'Fontsize',24) ; xlabel('x position (mm)','Fontsize',24) ; ylabel('z position (mm)','Fontsize',24) ;
colorbar;
drawnow ;

%=====================================================================================
% Part II: Calculate the 3D radiation force based in Sapozhnikov & Bailey's JASA paper
% http://dx.doi.org/10.1121/1.4773924
%=====================================================================================

% Angular spectrum in the [middle plane of water along z direction]
AS2 = fftshift(fft2(ifftshift(layer)))*dx*dy.*exp(1i*kl.*gamma_cust.*z(end))...
    .*exp(1i*kb.*gamma_custb.*zb(end)).*exp(1i*kw.*gamma_custw.*zw(floor(lzw/2)+1)); % Scaled by [*dx*dy]

% Generate mesh in Fourier space in the water domain
[calpha,cbeta] = meshgrid(alphaw,betaw) ; % (discy,discx)
cgamma = sqrt (1- calpha.^2 - cbeta.^2);    % when (.) > 0, cgamma is a  real number
                                            % when (.) < 0, cgamma is an imaginary number
% calculate the azimuthal angle in Fourier space for notation Hnm 
% (Eq.34 in Sapozhnikov & Bailey's JASA paper, similar for the following equaiton indexes)
phi_k = atan2(cbeta, calpha );       % four-quadrant inverse tangent [-pi,pi]

ctheta_k = cgamma;                   % size=(discy,discx) SHOULD be in the range of [-1,1]
index_k = find(1- calpha.^2 - cbeta.^2 < 0);   % index_k is the points kx^2+ky^2 > k^2
ctheta_k(index_k) = 0;

a=10e-6; % Cell size (in radius): a=10 um [lambda_w = 34 um]  
Nmax=(2+ceil(8+kw*a+(kw*a)^(1/3).*4.05));   % Truncation number Nmax(plm) for index 'n'

% Position of object xs,ys,zs (see material parameters in scat_coef function.m)
tic
Mesh_Num=40;
xs = linspace(-0.15E-3,0.15E-3,Mesh_Num);   %  xs=[-0.15mm,0.15mm]=[-150um,150um]
ys = linspace(-0.15E-3,0.15E-3,Mesh_Num);   %  ys=[-0.15mm,0.15mm]
zs = 0;

for ix=1:length(xs)
    for iy=1:length(ys)
        for iz=1:length(zs)
            % Angular spectrum with the origin located in the sphere center (xs,ys,zs)
            AS3 = AS2.*exp(1i*kw.*(calpha.*xs(ix) + cbeta.*ys(iy) +cgamma.*zs(iz)));  %Eq.(82)
            
            %***************************************************
            % Compute Hnm for 3D radiation force based on Eq.34
            %***************************************************
            Hnm=zeros(1,(Nmax+1)^2);
            for n=0:Nmax
                l0=n*(n+1)+1;             % m=-n:n,we have l0 = n*( n+1)+1
                if n==0
                    m=0;                  % m =n =0
                    Const1=sqrt((2*n+1)*prod(2:n-m)/prod(2:n+m)/(4*pi));% Define the constant for Ynm
                    Pn=legendre(n,ctheta_k); % dimension:(discy,discx) P_00
                    Ynm=Const1.*Pn.*exp(1i*m.*phi_k);          %Eq.27
                    Intg=AS3.*conj(Ynm)*dFx*dFy*4*pi^2.*(calpha.^2+cbeta.^2 <=1);%Eq.34; dkx = 2*pi*dFx
                    Hnm(l0+m)=sum(Intg(:));  %Eq.34 (organize the value in a vector, NOT in matrix for convenience)
                    clear m
                else  % n>=1
                    Pn=legendre(n,ctheta_k);  % dimension: (n+1,discy,discx)
                    Pn=permute(Pn,[2 3 1]);   % dimension: (discy,discx,n+1)
                    for m=-n:n
                        Const1=sqrt((2*n+1)*prod(2:n-m)/prod(2:n+m)/(4*pi));% Define the constant for Ynm
                        % Verified correct for Pnm when index m is positive or negative
                        if m>=0
                            Pnm=Pn(:,:,abs(m)+1);
                        else                     % m<0, ==>  -m>0
                            Pnm=(-1)^(-m)*prod(2:n+m)/prod(2:n-m)*Pn(:,:,abs(m)+1); %Attention: m < 0.
                        end
                        Ynm=Const1.*Pnm.*exp(1i*m.*phi_k);          %Eq.27
                        Intg=AS3.*conj(Ynm)*dFx*dFy*4*pi^2.*(calpha.^2+cbeta.^2 <=1); %Eq.34; dkx = 2*pi*dFx
                        Hnm(l0+m)=sum(Intg(:));  %Eq.34 (organize the value in a vector, NOT in matrix for convenience)
                    end
                end
            end
            clear Pn Intg

            %********************************************************
            % 3D radiation force Fx, Fy and Fz  based on Eqs. (46-48)
            %********************************************************
            const2=pi^2*rho_w*cwat^2*kw^2; % Define the constant for force expressions in Eqs.[46-48]
            for n=0:Nmax
                jj=1;
                l1=n*(n+1)+1;        % for Hn,m
                l2=(n+1)*(n+2)+1;    % for Hn+1,m+1
                sn=scat_coef_fluid(n,kw*a);            % scattering coefficients s_n
                sn_plus=scat_coef_fluid(n+1,kw*a);     % scattering coefficients s_n+1
                cn=(sn-1)/2;                            %cn
                cn_plus=(sn_plus-1)/2;                  %c_n+1
                Psi_n=(1+2*cn)*(1+2*conj(cn_plus))-1;           %Eq.49
                for m=-n:n
                    Anm=sqrt((n+m+1)*(n+m+2)/(2*n+1)/(2*n+3));  %Eq.50
                    Bnm=sqrt((n+m+1)*(n-m+1)/(2*n+1)/(2*n+3));  %Eq.51
                    if n==Nmax       % Hnm with the index n=(Nmax+1) do NOT exist
                        tempx(n+1,jj)=0;
                        tempy(n+1,jj)=0;
                        tempz(n+1,jj)=0;
                    else
                        tempx(n+1,jj)=Psi_n*Anm*(Hnm(l1+m)*conj(Hnm(l2+m+1)) - Hnm(l1-m)*conj(Hnm(l2-m-1)));
                        tempy(n+1,jj)=Psi_n*Anm*(Hnm(l1+m)*conj(Hnm(l2+m+1)) + Hnm(l1-m)*conj(Hnm(l2-m-1)));
                        tempz(n+1,jj)=Psi_n*Bnm*(Hnm(l1+m)*conj(Hnm(l2+m)));
                    end
                    jj=jj+1;
                end
            end
            
            ARFx(ix,iy,iz)= 1/8/const2 *real(sum (tempx(:)));  % Be careful of the dimension order to ix,iy,iz
            ARFy(ix,iy,iz)= 1/8/const2 *imag(sum (tempy(:)));
            ARFz(ix,iy,iz)=-1/4/const2 *real(sum (tempz(:)));  %ARFz agrees with Gong's derivation
            %             clear tempx tempy tempz;
            t=toc
            disp([xs(ix),ys(iy),zs(iz)])
            disp(datestr(datenum(0,0,0,0,0,t),'HH:MM:SS'))
        end
    end
end

%=========================================================================
% Draw  Fig. 2F
%=========================================================================

% Call back figure(2) as the background for the lateral force arrows in Fig. 2F
figure(2)

hold on
quiver(xs*1E6,ys*1E6,ARFx',ARFy',1,'MaxHeadSize',20,'linewidth',2,'color','w');  %ARFx,ARFy transpose: like alpha_g,beta_g
axis equal
xlim([-0.14*1E3 0.14*1E3]); ylim([-0.14*1E3 0.14*1E3])
set(gca,'Fontsize',24) ; 
xlabel('x position (\mum)','Fontsize',24) ; ylabel('y position (\mum)','Fontsize',24) ;

% plot the normalized lateral force versus x
figure(6)
plot(xs*1e6,ARFx(:,Mesh_Num/2) / abs(max(ARFx(:))),'linewidth',2)
set(gca,'Fontsize',24) ; 
xlabel('x position (\mum)','Fontsize',24) ; ylabel('Normalized lateral force','Fontsize',24) ;
xlim([-0.14*1E3 0.14*1E3]); ylim([-1 1])
disp(abs(max(ARFx(:))))
