# Supplementary material for: Spatially selective manipulation of cells with single-beam acoustical tweezers
Source: Nat Commun. 2020 Aug 25;11:4244. doi: 10.1038/s41467-020-18000-y (PMC7447757; doi:10.1038/s41467-020-18000-y)
Supplement: Supplementary file 9 — Supplementary Software [file 41467_2020_18000_MOESM9_ESM.zip › Codes/findelec.m]

%***********************************************************************************
%This function is used to find the two electric spirals on the source plane
%***********************************************************************************
function [layer] = findelec(cc, rhog, thetag, theta, rho, rhop, layer, angth, lambdat) 

thetam = theta - 2*pi*floor((theta+pi)/(2*pi)); % Theta modulo 2 pi between [-pi;+pi]
lth = length(theta) ; % Size of the theta vector

for kk=1:lth
     if cc == 1
     [row1,col1] = find(abs(thetag-thetam(kk))<angth & abs(rhog-rho(kk))<(rho(kk)-rhop(kk))/4) ; 
     [row2,col2] = find(abs(thetag-thetam(kk))<angth & abs(rhog-rhop(kk))<(rho(kk)-rhop(kk))/4);
     end
     if cc == 0
     [row1,col1] = find(abs(thetag-thetam(kk))<angth & abs(rhog-rho(kk))<lambdat/8) ;
     [row2,col2] = find(abs(thetag-thetam(kk))<angth & abs(rhog-rhop(kk))<lambdat/8) ;
     end
     % We set the values of the points intersecting the transducers 
     % to 1 for the first electrode and -1 to the second electrode
     for ll=1:length(row1)
         layer(row1(ll),col1(ll)) = 1 ;
     end
     for mm=1:length(row2)
         layer(row2(mm),col2(mm)) = -1 ;
     end
end
 
end
