# Supplementary material for: Spatially selective manipulation of cells with single-beam acoustical tweezers
Source: Nat Commun. 2020 Aug 25;11:4244. doi: 10.1038/s41467-020-18000-y (PMC7447757; doi:10.1038/s41467-020-18000-y)
Supplement: Supplementary file 9 — Supplementary Software [file 41467_2020_18000_MOESM9_ESM.zip › Codes/ReadMe.txt]

%************************************************************************************
% This code is used to calculate the acosutic radiation force in 3D
% based on Sapozhnikov & Bailey's JASA paper in 2013 [doi.org/10.1121/1.4773924]
% Part I uses the angular spectrum method to compute the propagation of the acoustic field [by Michael Baudoin]
% Part II uses the formula by Spozhnikov & Bailey's to compute the three-dimensional radiation force [by Zhixiong Gong]
%%%%%%%%%%%%%%%%%%%%%%%%%%%%%%%%%%%%%%%%%%%%%%%%%%%%%%%%%%%%%%%%%%%%%%%%%%%
% Citation for this code:
% "Cell selective manipulation with single beam acoustical tweezers." 
% Michael Baudoin,Jean-Louis Thomas,Roudy Al Sahely,Jean-Claude Gerbedoen,
% Zhixiong Gong,Aude Sivery,Olivier Bou Matar,Nikolay Smagin,Peter Favreau,and Alexis Vlandas
% Nature Communications (2020)
%%%%%%%%%%%%%%%%%%%%%%%%%%%%%%%%%%%%%%%%%%%%%%%%%%%%%%%%%%%%%%%%%%%%%%%%%%%
% This code is written by Pr. Michael Baudoin and Dr. Zhixiong Gong, from the group
% Group website: http://films-lab.univ-lille1.fr/michael/ at IEMN laboratory
% The version of Matlab used to write this code is R2017b
% Last checked on May 11, 2020
%************************************************************************************

Files composing the code:
--------------------------
main.m
This is the main function which is used to calculate the acoustic radiation force in 3D.

findelec.m
This function is used to devine the two spirals in the source plane.

scat_coef_fluid.m
This function is used to compute scattered coefficients for a fluid sphere.

Instructions :
--------------
To run this code, you must simply run the main file with Matlab (with all the files copied in the same folder)

Install time :
---------------
1min : Just copy the folder on your computer before running the main file with Matlab

Expected output :
------------------
Figures 2 A,B,E,F of the paper.

Running time :
--------------
A few hours on a desktop computer
